# Supplementary material for: Evaluating the scope and impact of pre-diagnostic manipulative therapy in children and adolescents with osteosarcoma: A retrospective study in Uganda
Source: PLoS One. 2025 Aug 4;20(8):e0329688. doi: 10.1371/journal.pone.0329688 (PMC12321128; doi:10.1371/journal.pone.0329688)
Supplement: S2 File — (XLSX) [file pone.0329688.s003.xlsx]

## Sheet: Sheet1
SN	Pain	Trauma	PriorManipaltiveRx	FormPriorManipulativeRx	Bsymptom	Primarysite	Ifothersite	ExtentAtDiag	Metastatic	Biopsy	Biopsy_FacilityLevel	Albumin	ALP	LDH	Surgery	TimingSurg	FinalOutcomeDeath	Referral time
1	Yes	No	No		No	Distal femur		Metastatic	Yes	Yes	Non-tertiary	40.9	160	284	Yes	Upfront	No death	31
2	Yes	No	No		No	Proximal humerus		Metastatic	Yes	Yes	Non-tertiary	39	246	396	No		Death
3	Yes	Yes	No		No	Distal femur		Localized	No	Yes	Tertiary	40.9	136	246	Yes	Upfront	No death	45
4	Yes	No	No		No	Proximal humerus		Metastatic	Yes	Yes	Non-tertiary	41	220	260	Yes	Upfront	No death
5	No	No	No		No	Mandible		Localized	No	Yes	Tertiary	40.3	121	240	Yes	Upfront	Death	24
6	Yes	No	No		No	Distal tibia		Localized	No	Yes	Unknown	44.7	146	276	No		No death	10
7	Yes	Yes	No		No	Distal femur		Metastatic	Yes	Yes	Tertiary	31.7	316		No		Death	43
8	Yes	No	Yes	Local herbs	Yes	Prox tibia / fibular		Unknown		Yes	Tertiary	25.6	148	625	No		Death	120
9	Yes	Yes	Yes	I&D	Yes	Distal femur		Metastatic	Yes	Yes	Tertiary	27	239	915	Yes	Upfront	Death	45
10	No	No	Yes	Massaging	No	Proximal tibia		Localized	No	Yes	Non-tertiary	41	122	319	Yes	After chemotherapy	No death	28
11	Yes	Yes	No		Yes	Distal femor / Prox. tibia		Metastatic	Yes	Yes	Non-tertiary	37	92	240	Yes	Upfront	No death	59
12	Yes	No	Yes	Rx as osteomyelitis	Yes	Distal femur		Localized	No	Yes	Tertiary	43.6	195	303	Yes	Upfront	No death	99
13	No	Yes	No		No	Proximal tibia		Localized	Yes	Yes	Non-tertiary	29.4	56	145	Yes	After chemotherapy	Death	42
14	Yes	No	No		No	Distal femur		Localized	No	Yes	Non-tertiary	999			Yes	Upfront	No death	80
15	Yes	Yes	No		No	Proximal tibia		Localized	No	Yes	Tertiary	40	10	181	Yes	After chemotherapy	No death	65
16	Yes	Yes	No		Yes	Proximal humerus		Metastatic	Yes	Yes	Tertiary	43.8	137	236	Yes	Upfront	No death	31
17	Yes	No	No		No	Proximal humerus		Localized	No	Yes	Tertiary	23.2	171	579	Yes	Upfront	No death	1
18	No	Yes	No		Yes	Distal femur		Localized	Yes	Yes	Unknown	28.6	404	534	Yes	After chemotherapy	Death	9
19	Yes	No	Yes	Massaging	No	Others	Hip	Metastatic	Yes	Yes	Tertiary	41.3	291	251	No		No death	24
20	Yes	No	Yes	Rx as arthritis	Yes	Distal femur		Metastatic	Yes	Yes	Unknown	21.7	157	690	No		No death	66
21	Yes	No	No		Yes	Distal femur		Metastatic	Yes	Yes	Tertiary	40.6	551	359	Yes	After chemotherapy	No death	20
22	Yes	No	No		No	Distal femur		Unknown		Yes	Tertiary	999			No		No death	25
23	No	No	No		Yes	Proximal tibia		Localized	No	Yes	Tertiary	32	93	577	No		No death	52
24	Yes	No	No		Yes	Distal femur		Metastatic	Yes	Yes	Tertiary	99	154	1811	No		Death
25	Yes	Yes	No		Yes	Proximal humerus		Localized	Yes	Yes	Tertiary	26.3	553	489	Yes	Upfront	Death	14
26	Yes	No	Yes	I&D	Yes	Distal femur		Metastatic	Yes	Yes	Non-tertiary	11	59.5		Yes	Upfront	No death	45
27	Yes	No	No		Yes	Distal femur		Localized	No	Yes	Tertiary	999			Yes	After chemotherapy	Death
28	Yes	No	No		Yes	Distal femur		Metastatic	Yes	Yes	Tertiary	20.9	315	742	Yes	After chemotherapy	Death	15
29	Yes	Yes	No		Yes	Proximal humerus		Metastatic	Yes	Yes	Tertiary	43.8	137	254	Yes	Upfront	Death	31
30	Yes	No	No		No	Others	Foot	Localized	No	Yes	Tertiary	32.7	260.2		Yes	Upfront	Death	12
31	Yes	Yes	Yes	Massaging	Yes	Proximal femur		Localized	No	Yes	Tertiary	39.2		199	Yes	Upfront	No death	42
32	Yes	No	No		Yes	Distal femur		Localized	No	Yes	Tertiary	32.6	129	901	Yes	After chemotherapy	No death	49
33	Yes	No	No		No	Others	Foot	Localized	No	Yes	Non-tertiary	999	285.8	261.5	Yes	Upfront	No death	41
34	No	No	No		No	Distal femur		Metastatic	Yes	Yes	Non-tertiary	18	213		No		Death	21
35	Yes	Yes	No		Yes	Proximal humerus		Metastatic	Yes	Yes	Non-tertiary	999			No		No death	147
36	Yes	Yes	No		Yes	Proximal humerus		Localized	No	Yes	Non-tertiary	36.7		204	No		No death
37	No	No	No		No	Distal femur		Localized	No	Yes	Tertiary	39.6	131	343.5	Yes	Upfront	No death
38	No	No	Yes	Local herbs	Yes	Distal femur		Localized	No	Yes	Tertiary	38.5	1699	529	No		Death	72
39	Yes	No	No		No	Distal femur		Localized	No	Yes	Tertiary	37.5	81.4	251.5	Yes	Upfront	Death	27
40	Yes	No	Yes	Rx as arthritis	Yes	Distal femur		Metastatic	Yes	Yes	Tertiary	999	416.8	1802	No		No death	67
41	Yes	No	No		Yes	Distal femur		Localized	Yes	Yes	Tertiary	20.9	355	955	Yes	After chemotherapy	Death	19
42	Yes	No	No		No	Distal femur		Metastatic	Yes	Yes	Tertiary	54.2	262.7	295.7	Yes	Upfront	Death	6
43	Yes	Yes	Yes	Rx as osteomyelitis	Yes	Distal femur		Metastatic	Yes	Yes	Tertiary	45.9	2016.9	1704.2	No		Death	19
44	Yes	No	Yes	I&D	No	Proximal femur		Metastatic	Yes	Yes	Tertiary	42	205	943	No		Death	23
45	Yes	No	No		No	Proximal tibia		Metastatic	Yes	Yes	Tertiary	34.5	455	569	Yes	Upfront	No death	25
46	Yes	Yes	No		No	Proximal tibia		Localized	Yes	Yes	Non-tertiary	48	265	464	No		Death	15
47	Yes	No	No		No	Distal femur		Localized	No	Yes	Unknown	41	216	253	No		Death	28
48	Yes	No	Yes	Local herbs	Yes	Distal femur		Localized	Yes	Yes	Non-tertiary	43.3	111.8		Yes	After chemotherapy	Death	11
49	Yes	Yes	No		Yes	Distal femur		Localized	No	Yes	Tertiary	52			No		No death	69
50	Yes	No	No		Yes	Distal femor / Prox. tibia		Metastatic	Yes	Yes	Unknown	44.6	102.1		No		Death
51	No	Yes	Yes	Massaging	Yes	Proximal tibia		Metastatic	Yes	Yes	Tertiary	35.8	206.4	130	Yes	Upfront	No death	56
52	Yes	Yes	Yes	Local herbs	No	Distal femur		Metastatic	Yes	Yes	Unknown	27	595	1044.6	Yes	Upfront	Death	87
53	Yes	No	No		No	Proximal humerus		Metastatic	Yes	Yes	Unknown	30.2	3518	1854	No		Death	28
54	Yes	No	No		No	Proximal tibia		Localized	No	Yes	Unknown	999			Yes	Upfront	No death	9
55	No	No	No		No	Distal humerus		Unknown		Yes	Unknown	999			No		No death	7
56	Yes	Yes	Yes	Massaging	No	Proximal tibia		Metastatic	Yes	Yes	Non-tertiary	41	74	189	Yes	Upfront	Death	29
57	Yes	No	Yes	Local herbs	No	Proximal tibia		Metastatic	Yes	Yes	Tertiary	36	212	736	Yes	Upfront	Death	21
58	Yes	Yes	No		Yes	Proximal tibia		Localized	Yes	Yes	Tertiary	27	784	1030	Yes	After chemotherapy	Death	11
59	No	Yes	Yes	I&D	Yes	Proximal humerus		Metastatic	Yes	Yes	Tertiary	19.6	284	1028	No		Death	59
60	Yes	No	No		Yes	Proximal femur		Metastatic	Yes	Yes	Tertiary	26.5	1368		No		Death	11
61	Yes	No	No		Yes	Distal femur		Localized	No	Yes	Tertiary	30.6	171	716	Yes	After chemotherapy	No death	12
62	Yes	No	No		Yes	Proximal tibia		Localized	Yes	Yes	Non-tertiary	999	1664		Yes	After chemotherapy	No death	28
63	Yes	No	No		Yes	Distal femur		Metastatic	Yes		Unknown	18.1	791	916	No		No death	28
64	Yes	No	No		Yes	Distal femur		Localized	Yes	Yes	Non-tertiary	39.5	641	277.4	No		No death	35
65	Yes	No	No		No	Proximal tibia		Localized	No	Yes	Tertiary	42	162		Yes	Upfront	No death	48
66	No	No	No		Yes	Others	Clavicle	Metastatic	Yes	Yes	Non-tertiary	38.1	679	1906	No		No death	28
67	Yes	No	No		No	Distal femur		Localized	No	Yes	Tertiary	40.9	136	246	Yes	Upfront	No death	15
68	Yes	No	No		No	Proximal tibia		Metastatic	Yes	Yes	Non-tertiary	25	36	410	No		No death
69	Yes	No	No		Yes	Proximal humerus		Localized	No	Yes	Non-tertiary	24	109		No		No death	119
70	No	No	No		No	Distal femur		Metastatic	Yes	Yes	Non-tertiary	40.9	160	436	Yes	After chemotherapy	No death
71	Yes	Yes	No		No	Proximal fibular		Metastatic	Yes	Yes	Non-tertiary	46.9	175	232	Yes	Upfront	No death	66
72	No	No	No		Yes	Proximal humerus		Metastatic	Yes	Yes	Unknown				No		Death
73	No	No	No		Yes	Distal femur		Metastatic	Yes	Yes	Unknown	34	447	576	No		Death
74	Yes	No	Yes	Local herbs	Yes	Proximal tibia		Metastatic	Yes	Yes	Non-tertiary	23.6	1971	897	Yes	Upfront	Death	139
